# Supplementary material for: Human Brain Lipidomics: Pilot Analysis of the Basal Ganglia Sphingolipidome in Parkinson’s Disease and Lewy Body Disease
Source: Metabolites. 2022 Feb 18;12(2):187. doi: 10.3390/metabo12020187 (PMC8875811; doi:10.3390/metabo12020187)
Supplement: Supplementary file 1 [file metabolites-12-00187-s001.zip]

Archive with 1 entries (1 files):
- metabolites-1532342-supplementary material.xlsx
