# Supplementary material for: Human Brain Lipidomics: Pilot Analysis of the Basal Ganglia Sphingolipidome in Parkinson’s Disease and Lewy Body Disease
Source: Metabolites. 2022 Feb 18;12(2):187. doi: 10.3390/metabo12020187 (PMC8875811; doi:10.3390/metabo12020187)
Supplement: Supplementary file 1 [file metabolites-12-00187-s001.zip › metabolites-1532342-supplementary material.xlsx]

## Sheet: Supplementary Table S1 Raw data
Supplementary Table
Ratio of lipid peak intensity to peak intensity of the internal standard
Caudate	Control	PD	LBD		Globus Pallidus	Control	PD	LBD		Putamen	Control	PD	LBD
DHC 18:0/16:0	0.0510821	0.0402472	0.0240176		DHC 18:0/16:0	0.0523181	0.036009	0.0335012		DHC 18:0/16:0	0.0268778	0.0209758	0.0487597
	0.0324305	0.033637	0.0823409			0.0354038	0.0219707	0.150501			0.0287977	0.0505005	0.0599469
	0.0270087	0.0236914	0.080417			0.0444998	0.0229187	0.00663356			0.0237355	0.0106737	0.0531469
	0.0772257	0.019704	0.0843054			0.0967439	0.0171497	0.142468			0.0267479	0.0157136	0.0326927
	0.0559466	0.0399968	0.051086			0.0438584	0.014885	0.133931			0.0551204	0.02245	0.0663035
	0.0269182	0.0374127	0.0381635			0.0263574	0.00392541	0.217023			0.0194857	0.02467	0.0244917
	0.0611256	0.0129909	0.050972			0.0314378		0.00492323					0.0615331
			0.0996182					0.0529516					0.0555605
			0.0544873					0.0678819					0.0537448
			0.0503877					0.110274
			0.0623					0.165938
			0.0735598					0.0854775
			0.0467664
Caudate	Control	PD	LBD		Globus Pallidus	Control	PD	LBD		Putamen	Control	PD	LBD
Cer 18:1/16:0	0.631897	0.291065	0.257068		Cer 18:1/16:0	1.03695	0.315663	0.693416		Cer 18:1/16:0	0.482891	0.198422	0.239037
	0.201454	0.344279	0.381992			0.364069	0.856436	0.637314			0.485317	0.300186	0.334785
	0.330821	0.252428	0.398421			0.720472	0.192596	0.967987			0.256952	0.217405	0.235266
	0.366571	0.292083	0.372494			0.409017	0.393381	0.916956			0.412422	0.264229	0.268269
	0.428196	0.191102	0.259511			0.377246	0.421332	0.658829			0.27061	0.23489	0.2557
	0.265524	0.17815	0.19322			0.388021	0.65801	0.559043			0.557561	0.151424	0.256972
	0.281929	0.349044	0.258309			0.158103		1.03632			0.684621		0.162124
			0.3376			0.490556		0.784923			0.357861		0.304841
			0.492778			0.608575		0.304792					0.169027
			0.290552					0.493747					0.334654
			0.262644					0.710098					0.280155
			0.3211					0.419896					0.259235
			0.357043
			0.512703
Caudate	Control	PD	LBD		Globus Pallidus	Control	PD	LBD		Putamen	Control	PD	LBD
Cer 18:1/18:0	6.22424	3.73767	3.03978		Cer 18:1/18:0	3.78641	5.03021	9.64244		Cer 18:1/18:0	4.45539	2.94431	3.53222
	1.72258	3.55879	3.83806			9.61577	9.17707	9.1055			4.66393	3.02496	3.92269
	2.94687	2.63456	3.84405			4.82209	3.62512	6.54146			4.88762	2.70387	3.80957
	3.85581	2.49137	4.09403			3.94064	3.9255	10.5626			3.06345	4.01999	3.10785
	3.41201	3.31742	2.73103			3.49209	3.89242	7.72044			4.86854	2.47481	3.63883
	3.02081	3.5522	3.51664			1.64065	5.70838	7.13179			5.98864	1.88074	3.5232
	3.44923	2.68723	2.73551			7.12169		9.22086			3.27065		3.13338
			3.556			5.45995		9.98274					2.40837
			5.70373					3.76114					3.30241
			2.60283					4.18839					2.19127
			3.21339					5.92495
			3.621					6.47716
			2.67199					4.54166
			4.20735
Caudate	Control	PD	LBD		Globus Pallidus	Control	PD	LBD		Putamen	Control	PD	LBD
Cer 18:1/24:0	0.0421841	0.0636415	0.0617361		Cer 18:1/24:0	0.106779	0.154493	0.0682171		Cer 18:1/24:0	0.0392457	0.133568	0.169083
	0.0366645	0.05226	0.0437576			0.0293014	0.0424656	0.136023			0.0529895	0.0393219	0.0638562
	0.0386777	0.033569	0.0457849			0.165833	0.0899623	0.0678394			0.0780591	0.0584728	0.139626
	0.0316105	0.0324917	0.0609914			0.0708578	0.065027	0.145871			0.0465239	0.0692719	0.0356301
	0.044301	0.0804267	0.0533499			0.0423453	0.0532829	0.0659588			0.0842311	0.0364145	0.077972
		0.0385384	0.0886942			0.15965	0.0802348	0.130614			0.0459866	0.118692	0.0564601
			0.0567			0.0321097		0.325184			0.0611495		0.0669541
			0.0522522			0.0548695		0.163627			0.0291089		0.1306
			0.0450985					0.0526261					0.0473422
			0.05421					0.0535369					0.0732672
			0.0455639					0.0448852
			0.052911					0.0829471
								0.123667
Caudate	Control	PD	LBD		Globus Pallidus	Control	PD	LBD		Putamen	Control	PD	LBD
OH-Cer 18:1/18:0	0.199101	0.155694	0.100473		OH-Cer 18:1/18:0	0.66427	0.176744	0.39265		OH-Cer 18:1/18:0	0.555354	0.447696	0.427108
	0.0771254	0.108625	0.123282			0.130896	0.317414	0.306484			0.351253	0.311795	0.348815
	0.13251	0.09695	0.130777			0.431352	0.124541	0.177032			0.645464	0.441204	0.531989
	0.194393	0.0824253	0.13434			0.167234	0.12531	0.356426			0.386084	0.515488	0.0565552
	0.164294	0.106449	0.106162			0.157938	0.136541	0.240551			0.51073	0.392522	0.0720423
	0.0915264	0.14204	0.0772749			0.178606	0.231937	0.270121			0.344738	0.487025	0.621692
	0.108907	0.107941	0.0514099			0.07899		0.141466			0.448177		0.0589795
			0.1055			0.271977		0.253797			0.472396		0.0612635
			0.105384			0.255498		0.121969					0.597655
			0.102					0.166832					0.109965
			0.112623					0.17897					0.116276
			0.1092					0.309823
			0.10482					0.230557
			0.154454
Caudate	Control	PD	LBD		Globus Pallidus	Control	PD	LBD		Putamen	Control	PD	LBD
OH-Cer 18:1/24:0	0.557029	0.470137	0.0240895		OH-Cer 18:1/24:0	0.121714	0.906165	0.562422		OH-Cer 18:1/24:0	0.555354	0.447696	0.427108
	0.51207	0.269309	0.0912029			0.527648	0.670618	0.844084			0.351253	0.311795	0.348815
	0.37369	0.255316	0.0688436			0.462798	0.621875	0.354106			0.645464	0.441204	0.531989
	0.509992	0.172631	0.0932			1.10509	0.478471	0.810421			0.386084	0.515488	0.0565552
	0.341108	0.528768	0.130699			0.370052	0.392606	0.14777			0.51073	0.392522	0.0720423
	0.298825	1.04245	0.176807			1.73095	0.712984	0.137397			0.344738	0.487025	0.0589795
	0.652071	0.155	0.0445262			0.711853		0.184782			0.448177		0.0612635
			0.0944					0.710929			0.472396		0.109965
			0.123333					0.373906					0.116276
			0.0604828					0.825562
			0.0807464
			0.0976
			0.143615
Caudate	Control	PD	LBD		Globus Pallidus	Control	PD	LBD		Putamen	Control	PD	LBD
Phyto-Cer 18:0/18:0	0.143536	0.148486	0.106218		Phyto-Cer 18:0/18:0	0.20817	0.157694	0.216092		Phyto-Cer 18:0/18:0	0.0954086	0.0858768	0.0936529
	0.0684803	0.102727	0.112285			0.118555	0.196195	0.172095			0.114061	0.0801879	0.086797
	0.0970278	0.0998879	0.124573			0.185194	0.112285	0.135746			0.0769928	0.0885017	0.0913226
	0.100927	0.083318	0.122143			0.104932	0.136653	0.324399			0.117372	0.120388	0.100441
	0.102095	0.113561	0.109313			0.185612	0.0990044	0.258557			0.0672191	0.0627458	0.0992
	0.0838237	0.103075	0.111425			0.107113	0.167822	0.292808			0.147996	0.0572006	0.0969868
	0.125916	0.118507	0.110672			0.13751		0.161848			0.120747		0.0782683
			0.119			0.170958		0.210108			0.116056		0.112451
			0.140568			0.172515		0.184322					0.0723772
			0.108334					0.102689					0.110471
			0.123762					0.0937556					0.0961757
			0.1187					0.157548					0.101123
			0.11156					0.342737					0.10913
			0.14473					0.127034					0.0767654
Caudate	Control	PD	LBD		Globus Pallidus	Control	PD	LBD		Putamen	Control	PD	LBD
PE-Cer 18:0/24:0	0.00644343	0.00237703	0.00261448		PE-Cer 18:0/24:0	0.0236387	0.00503254	0.00627929		PE-Cer 18:0/24:0	0.00854122	0.0103704	0.00248179
	0.00564254	0.00511893	0.00819722			0.00551191	0.00645825	0.0139453			0.0186872	0.0123596	0.0122604
	0.00693663	0.00969996	0.0138179			0.00425004	0.0249708	0.0107033			0.0173795	0.0168896	0.0129031
	0.00135809	0.0150563	0.00781333			0.020186	0.0169328	0.00731756			0.010798	0.0130334	0.0224371
	0.00806072	0.0165701	0.00805626			0.0326868	0.0215019	0.00602948			0.017796	0.0501877	0.00579391
		0.00648343	0.0136544			0.0114741	0.0389985	0.0383544			0.030863		0.00813965
		0.0166489	0.00774063			0.00207818		0.0170135			0.00526525		0.0104611
			0.0126217			0.0221661		0.0166128			0.0181522		0.0234253
			0.0158722					0.0202922					0.00514368
			0.00873129					0.0151315					0.0134691
			0.00379341					0.0236607					0.0236269
			0.00841					0.00921239					0.00519032
			0.00327828										0.0112043
			0.00307013
Caudate	Control	PD	LBD		Globus Pallidus	Control	PD	LBD		Putamen	Control	PD	LBD
SM 18:1/16:0	0.0817788	0.00999048	0.0574157		SM 18:1/16:0	0.0906773	0.10877	0.0672007		SM 18:1/16:0	0.0817554	0.0581408	0.0583959
	0.06985	0.0585884	0.0660159			0.0737396	0.0923617	0.0849612			0.0624209	0.00329795	0.0563067
	0.0676787	0.0582889	0.0633462			0.16589	0.0736169	0.0584818			0.0783064	0.0633466	0.0713164
	0.069751	0.0563716	0.0557063			0.0667141	0.0968489	0.116798			0.0702578	0.0668402	0.1043
	0.0739776	0.079186	0.0485234			0.0840275	0.0880116	0.0933803			0.0646278	0.043459	0.05965
	0.0514973	0.100973	0.06667			0.140974	0.0787368	0.0877896			0.0855231	0.0754534	0.0987
	0.06653	0.0572068	0.0689204			0.00463626		0.10989			0.0711529		0.0785115
			0.06173			0.138942		0.085			0.0727583		0.0845
			0.0667			0.102751		0.084285					0.0643541
			0.0761331					0.09213					0.0902661
			0.0655518					0.0681183					0.0634
			0.000173871					0.0626935					0.0964
			0.0775408					0.101357					0.06675
			0.102033					0.08843					0.0695299
Caudate	Control	PD	LBD		Globus Pallidus	Control	PD	LBD		Putamen	Control	PD	LBD
SM d18:1/22:0	0.0233889	0.0678	0.0611057		SM d18:1/22:0	0.0728219	0.11	0.076508		SM d18:1/22:0	0.026933	0.06	0.045
	0.02983	0.034267	0.0281845			0.1012	0.0648763	0.0890497			0.0377662	0.0382546	0.088147
	0.0281586	0.0357871	0.0340395			0.189466	0.187566	0.0534219			0.0706321	0.0430526	0.207457
	0.0433522	0.0297971	0.0604135			0.111002	0.061854	0.087031			0.0617078	0.0535796	0.0263621
	0.0249165	0.0608634	0.0561873			0.1283	0.0399623	0.130015			0.0564	0.0543	0.1045
	0.0305485	0.0782109	0.05412			0.144592	0.071253	0.0707376			0.0460239	0.0897	0.10169
		0.0305321	0.116905			0.0537784		0.288065			0.0406742		0.258713
			0.0543			0.113		0.09845			0.0306242		0.0473286
			0.04456			0.0650355		0.100002					0.137589
			0.0305267					0.1034					0.170197
			0.0403257					0.0780573					0.1238
			0.0268551					0.0528812					0.0690259
			0.0303532					0.0669486					0.1194
			0.0297754					0.08973					0.0579878
Caudate	Control	PD	LBD		Globus Pallidus	Control	PD	LBD		Putamen	Control	PD	LBD
Sulf d18:1/24:0	0.305723	0.585664	0.877694		Sulf d18:1/24:0	1.48419	1.72237	1.67307		Sulf d18:1/24:0	0.29875	2.98154	3.23665
	0.34	1.04929	0.33199			0.10651	1.47077	2.13401			0.565255	0.85985	1.45122
	0.347448	0.556621	0.464787			4.04313	2.94067	1.11768			0.918726	1.93612	5.67554
	0.558835	0.582155	1.26509			2.24705	1.46121	2.27986			0.856209	1.98043	0.318738
	0.172332	0.61	0.906922			1.8	0.776279	2.38506			0.6234	0.887155	2.5431
	0.348092	0.62	0.306451			3.22021	1.60331	1.57311			0.689084	2.8903	1.59478
		0.313863	0.462622			0.720508	1.631	1.77			0.503011	1.954	3.9563
			0.250706			1.923	1.6345	1.7654			0.486377		2.567
			0.231957			1.16477		1.98317					2.01721
			0.270345					1.82					3.38568
								1.93755					2.4861
								1.09205					1.10016
								1.71914
